# Supplementary material for: Elimination of Airborne Microorganisms Using Compressive Heating Air Sterilization Technology (CHAST): Laboratory and Nursing Home Setting
Source: Microorganisms. 2025 Oct 3;13(10):2299. doi: 10.3390/microorganisms13102299 (PMC12566561; doi:10.3390/microorganisms13102299)
Supplement: Supplementary file 1 [file microorganisms-13-02299-s001.zip]

Archive with 1 entries (1 files):
- microorganisms-3814792-supplementary.pdf
